# Supplementary material for: A Novel Research Paradigm for Sarcopenia of Limb Muscles: Lessons From the Perpetually Working Diaphragm's Anti‐Aging Mechanisms
Source: J Cachexia Sarcopenia Muscle. 2025 Apr 13;16(2):e13797. doi: 10.1002/jcsm.13797 (PMC11994741; doi:10.1002/jcsm.13797)
Supplement: Supplementary file 1 — Data S1 Supporting information. [file JCSM-16-e13797-s002.xls]

## Sheet: Sheet1
https://davidbioinformatics.nih.gov/summary.jsp						20250203
Category	Term	RT	Genes	Count	%	P-Value	Benjamini
KEGG_PATHWAY	Cytoskeleton in muscle cells	RT		9	14.8	9.4e-07	9.7e-05
KEGG_PATHWAY	Longevity regulating pathway - multiple species	RT		3	4.9	0.019	0.97
Category	Term	RT	Genes	Count	%	P-Value	Benjamini
GOTERM_BP_DIRECT	collagen fibril organization	RT		5	8.2	8.6e-06	0.005
GOTERM_BP_DIRECT	supramolecular fiber organization	RT		3	4.9	0.00031	0.089
GOTERM_BP_DIRECT	positive regulation of proteasomal ubiquitin-dependent protein catabolic process	RT		4	6.6	0.00059	0.092
GOTERM_BP_DIRECT	blood vessel development	RT		4	6.6	0.00064	0.092
GOTERM_BP_DIRECT	protein refolding	RT		3	4.9	0.00082	0.095
GOTERM_BP_DIRECT	skeletal system development	RT		4	6.6	0.0022	0.2
GOTERM_BP_DIRECT	negative regulation of cell growth	RT		4	6.6	0.0024	0.2
GOTERM_BP_DIRECT	response to heat	RT		3	4.9	0.0034	0.25
GOTERM_BP_DIRECT	cardiac muscle contraction	RT		3	4.9	0.0048	0.31
GOTERM_BP_DIRECT	skeletal muscle cell differentiation	RT		3	4.9	0.0059	0.34
GOTERM_BP_DIRECT	negative regulation of DNA-binding transcription factor activity	RT		3	4.9	0.0096	0.49
GOTERM_BP_DIRECT	negative regulation of apoptotic process	RT		6	9.8	0.01	0.49
GOTERM_BP_DIRECT	regulation of blood pressure	RT		3	4.9	0.013	0.56
GOTERM_BP_DIRECT	positive regulation of microtubule nucleation	RT		2	3.3	0.016	0.62
GOTERM_BP_DIRECT	negative regulation of transcription by RNA polymerase II	RT		7	11.5	0.016	0.62
GOTERM_BP_DIRECT	negative regulation of angiogenesis	RT		3	4.9	0.018	0.67
GOTERM_BP_DIRECT	canonical Wnt signaling pathway	RT		3	4.9	0.022	0.67
GOTERM_BP_DIRECT	elastic fiber assembly	RT		2	3.3	0.022	0.67
GOTERM_BP_DIRECT	collagen biosynthetic process	RT		2	3.3	0.022	0.67
GOTERM_BP_DIRECT	heart development	RT		4	6.6	0.026	0.76
GOTERM_BP_DIRECT	positive regulation of urine volume	RT		2	3.3	0.028	0.77
GOTERM_BP_DIRECT	endothelial cell morphogenesis	RT		2	3.3	0.036	0.91
GOTERM_BP_DIRECT	collagen metabolic process	RT		2	3.3	0.038	0.91
GOTERM_BP_DIRECT	negative regulation of stem cell population maintenance	RT		2	3.3	0.041	0.91
GOTERM_BP_DIRECT	protein targeting to mitochondrion	RT		2	3.3	0.041	0.91
GOTERM_BP_DIRECT	myotube differentiation	RT		2	3.3	0.043	0.91
GOTERM_BP_DIRECT	regulation of mitotic spindle assembly	RT		2	3.3	0.045	0.91
GOTERM_BP_DIRECT	regulation of the force of heart contraction	RT		2	3.3	0.045	0.91
GOTERM_BP_DIRECT	negative regulation of cell population proliferation	RT		4	6.6	0.046	0.91
GOTERM_BP_DIRECT	response to antibiotic	RT		2	3.3	0.047	0.91
Category	Term	RT	Genes	Count	%	P-Value	Benjamini
GOTERM_CC_DIRECT	extracellular space	RT		17	27.9	1e-06	0.00012
GOTERM_CC_DIRECT	collagen-containing extracellular matrix	RT		8	13.1	4.4e-06	0.00025
GOTERM_CC_DIRECT	vesicle	RT		5	8.2	0.00034	0.013
GOTERM_CC_DIRECT	I band	RT		3	4.9	0.0016	0.041
GOTERM_CC_DIRECT	extracellular matrix	RT		5	8.2	0.0018	0.041
GOTERM_CC_DIRECT	extracellular region	RT		10	16.4	0.0027	0.052
GOTERM_CC_DIRECT	cytoplasm	RT		23	37.7	0.0038	0.063
GOTERM_CC_DIRECT	mitochondrion	RT		10	16.4	0.0087	0.13
GOTERM_CC_DIRECT	collagen trimer	RT		3	4.9	0.011	0.14
GOTERM_CC_DIRECT	membrane raft	RT		4	6.6	0.012	0.14
GOTERM_CC_DIRECT	mitochondrial matrix	RT		4	6.6	0.016	0.17
GOTERM_CC_DIRECT	intracellular anatomical structure	RT		3	4.9	0.02	0.19
GOTERM_CC_DIRECT	endoplasmic reticulum lumen	RT		3	4.9	0.024	0.2
GOTERM_CC_DIRECT	basement membrane	RT		3	4.9	0.025	0.2
GOTERM_CC_DIRECT	contractile muscle fiber	RT		2	3.3	0.037	0.28
GOTERM_CC_DIRECT	inclusion body	RT		2	3.3	0.044	0.32
Category	Term	RT	Genes	Count	%	P-Value	Benjamini
GOTERM_MF_DIRECT	extracellular matrix structural constituent	RT		5	8.2	2.8e-05	0.0061
GOTERM_MF_DIRECT	platelet-derived growth factor binding	RT		3	4.9	0.00025	0.026
GOTERM_MF_DIRECT	unfolded protein binding	RT		4	6.6	0.00079	0.056
GOTERM_MF_DIRECT	protein binding	RT		21	34.4	0.0034	0.15
GOTERM_MF_DIRECT	extracellular matrix structural constituent conferring tensile strength	RT		3	4.9	0.0037	0.15
GOTERM_MF_DIRECT	protease binding	RT		4	6.6	0.0043	0.15
GOTERM_MF_DIRECT	protein folding chaperone	RT		3	4.9	0.0054	0.17
GOTERM_MF_DIRECT	RNA polymerase II-specific DNA-binding transcription factor binding	RT		4	6.6	0.0071	0.17
GOTERM_MF_DIRECT	transcription corepressor activity	RT		4	6.6	0.0072	0.17
GOTERM_MF_DIRECT	ATP-dependent protein disaggregase activity	RT		2	3.3	0.0098	0.21
GOTERM_MF_DIRECT	G protein-coupled receptor binding	RT		3	4.9	0.011	0.21
GOTERM_MF_DIRECT	C3HC4-type RING finger domain binding	RT		2	3.3	0.012	0.21
GOTERM_MF_DIRECT	complement binding	RT		2	3.3	0.016	0.26
GOTERM_MF_DIRECT	receptor ligand activity	RT		3	4.9	0.019	0.27
GOTERM_MF_DIRECT	identical protein binding	RT		10	16.4	0.019	0.27
