# Supplementary material for: A Novel Research Paradigm for Sarcopenia of Limb Muscles: Lessons From the Perpetually Working Diaphragm's Anti‐Aging Mechanisms
Source: J Cachexia Sarcopenia Muscle. 2025 Apr 13;16(2):e13797. doi: 10.1002/jcsm.13797 (PMC11994741; doi:10.1002/jcsm.13797)
Supplement: Supplementary file 2 — Data S2 Supporting information. [file JCSM-16-e13797-s001.xls]

## Sheet: Sheet1
ADIA_ODIA Nodiff	ATA_OTA Up Regulation	ATA_OTA Down Regulation
ENSMUSG00000031503	ENSMUSG00000090015	ENSMUSG00000041798
ENSMUSG00000090066	ENSMUSG00000018339	ENSMUSG00000073643
ENSMUSG00000028339	ENSMUSG00000024294	ENSMUSG00000018593
ENSMUSG00000036745	ENSMUSG00000051906	ENSMUSG00000010122
ENSMUSG00000058056	ENSMUSG00000034472	ENSMUSG00000032679
ENSMUSG00000020169	ENSMUSG00000070498	ENSMUSG00000027333
ENSMUSG00000028763	ENSMUSG00000027827	ENSMUSG00000044320
ENSMUSG00000022508	ENSMUSG00000044749	ENSMUSG00000044006
ENSMUSG00000023951	ENSMUSG00000041912	ENSMUSG00000063275
ENSMUSG00000066687	ENSMUSG00000046805	ENSMUSG00000045246
ENSMUSG00000032946	ENSMUSG00000031112	ENSMUSG00000047343
ENSMUSG00000017754	ENSMUSG00000066677	ENSMUSG00000034570
ENSMUSG00000027397	ENSMUSG00000041202	ENSMUSG00000034509
ENSMUSG00000025510	ENSMUSG00000065987	ENSMUSG00000020935
ENSMUSG00000032177	ENSMUSG00000036242	ENSMUSG00000027487
ENSMUSG00000020661	ENSMUSG00000049103	ENSMUSG00000022096
ENSMUSG00000039852	ENSMUSG00000007379	ENSMUSG00000027004
ENSMUSG00000028961	ENSMUSG00000029053	ENSMUSG00000029661
ENSMUSG00000032788	ENSMUSG00000024610	ENSMUSG00000001506
ENSMUSG00000027887	ENSMUSG00000032076	ENSMUSG00000069305
ENSMUSG00000022220	ENSMUSG00000028581	ENSMUSG00000029771
ENSMUSG00000030592	ENSMUSG00000030772	ENSMUSG00000022122
ENSMUSG00000038375	ENSMUSG00000057722	ENSMUSG00000022440
ENSMUSG00000020715	ENSMUSG00000028527	ENSMUSG00000042834
ENSMUSG00000018334	ENSMUSG00000003477	ENSMUSG00000052135
ENSMUSG00000037326	ENSMUSG00000033083	ENSMUSG00000038522
ENSMUSG00000038526	ENSMUSG00000079168	ENSMUSG00000024033
ENSMUSG00000029673	ENSMUSG00000041245	ENSMUSG00000032501
ENSMUSG00000050556	ENSMUSG00000009185	ENSMUSG00000030433
ENSMUSG00000035606	ENSMUSG00000022548	ENSMUSG00000027016
ENSMUSG00000045776	ENSMUSG00000028179	ENSMUSG00000020334
ENSMUSG00000036242	ENSMUSG00000040640	ENSMUSG00000039316
ENSMUSG00000026833	ENSMUSG00000073421	ENSMUSG00000041460
ENSMUSG00000038518	ENSMUSG00000007480	ENSMUSG00000074715
ENSMUSG00000030411	ENSMUSG00000023078	ENSMUSG00000047485
ENSMUSG00000024621	ENSMUSG00000075033	ENSMUSG00000031994
ENSMUSG00000056749	ENSMUSG00000037738	ENSMUSG00000026043
ENSMUSG00000006611	ENSMUSG00000060586	ENSMUSG00000038894
ENSMUSG00000026697	ENSMUSG00000033308	ENSMUSG00000022003
ENSMUSG00000014776	ENSMUSG00000028280	ENSMUSG00000044172
ENSMUSG00000022488	ENSMUSG00000053897	ENSMUSG00000004951
ENSMUSG00000030681	ENSMUSG00000015950	ENSMUSG00000046828
ENSMUSG00000029810	ENSMUSG00000015340	ENSMUSG00000030470
ENSMUSG00000027692	ENSMUSG00000028487	ENSMUSG00000025172
ENSMUSG00000000794	ENSMUSG00000054863	ENSMUSG00000007888
ENSMUSG00000033849	ENSMUSG00000039683	ENSMUSG00000042895
ENSMUSG00000015837	ENSMUSG00000037731	ENSMUSG00000037568
ENSMUSG00000052160	ENSMUSG00000029563	ENSMUSG00000049303
ENSMUSG00000079547	ENSMUSG00000042724	ENSMUSG00000070436
ENSMUSG00000015468	ENSMUSG00000037996	ENSMUSG00000034205
ENSMUSG00000047879	ENSMUSG00000047180	ENSMUSG00000042436
ENSMUSG00000020241	ENSMUSG00000036856	ENSMUSG00000110353
ENSMUSG00000032402	ENSMUSG00000053963	ENSMUSG00000020218
ENSMUSG00000031343	ENSMUSG00000000318	ENSMUSG00000078713
ENSMUSG00000040350	ENSMUSG00000102748	ENSMUSG00000010830
ENSMUSG00000026837	ENSMUSG00000057719	ENSMUSG00000030523
ENSMUSG00000023826	ENSMUSG00000053063	ENSMUSG00000036639
ENSMUSG00000013236	ENSMUSG00000072774	ENSMUSG00000030268
ENSMUSG00000031790	ENSMUSG00000028003	ENSMUSG00000022462
ENSMUSG00000026207	ENSMUSG00000041479	ENSMUSG00000086228
ENSMUSG00000014498	ENSMUSG00000021322	ENSMUSG00000071547
ENSMUSG00000020623	ENSMUSG00000032315	ENSMUSG00000007279
ENSMUSG00000070436	ENSMUSG00000067149	ENSMUSG00000048776
ENSMUSG00000021814	ENSMUSG00000056290	ENSMUSG00000023092
ENSMUSG00000020866	ENSMUSG00000022488	ENSMUSG00000028341
ENSMUSG00000030852	ENSMUSG00000068392	ENSMUSG00000026114
ENSMUSG00000029661	ENSMUSG00000034795	ENSMUSG00000001131
ENSMUSG00000030098	ENSMUSG00000015224	ENSMUSG00000023905
ENSMUSG00000046312	ENSMUSG00000063458	ENSMUSG00000027071
ENSMUSG00000025232	ENSMUSG00000044349	ENSMUSG00000037991
ENSMUSG00000021832	ENSMUSG00000042377	ENSMUSG00000073380
ENSMUSG00000061462	ENSMUSG00000023243	ENSMUSG00000068614
ENSMUSG00000027566	ENSMUSG00000024180	ENSMUSG00000024793
ENSMUSG00000025316	ENSMUSG00000103567	ENSMUSG00000026429
ENSMUSG00000022449	ENSMUSG00000074657	ENSMUSG00000020583
ENSMUSG00000018593	ENSMUSG00000018008	ENSMUSG00000031250
ENSMUSG00000035493	ENSMUSG00000067597	ENSMUSG00000037705
ENSMUSG00000034641	ENSMUSG00000022014	ENSMUSG00000006221
ENSMUSG00000034471	ENSMUSG00000069516	ENSMUSG00000079243
ENSMUSG00000040613	ENSMUSG00000034177	ENSMUSG00000026628
ENSMUSG00000024659	ENSMUSG00000030170	ENSMUSG00000091971
ENSMUSG00000072720	ENSMUSG00000079547	ENSMUSG00000022951
ENSMUSG00000022707	ENSMUSG00000038179	ENSMUSG00000004473
ENSMUSG00000033207	ENSMUSG00000056973	ENSMUSG00000047658
ENSMUSG00000013033	ENSMUSG00000017737	ENSMUSG00000026837
ENSMUSG00000026043	ENSMUSG00000073125	ENSMUSG00000022206
ENSMUSG00000029478	ENSMUSG00000034584	ENSMUSG00000056880
ENSMUSG00000069372	ENSMUSG00000069893	ENSMUSG00000019932
ENSMUSG00000078486	ENSMUSG00000048163	ENSMUSG00000009114
ENSMUSG00000051343	ENSMUSG00000068037	ENSMUSG00000090877
ENSMUSG00000090799	ENSMUSG00000036594	ENSMUSG00000050069
ENSMUSG00000041736	ENSMUSG00000005980	ENSMUSG00000035640
ENSMUSG00000020747	ENSMUSG00000073418	ENSMUSG00000020151
ENSMUSG00000054708	ENSMUSG00000026458	ENSMUSG00000024973
ENSMUSG00000041329	ENSMUSG00000042851	ENSMUSG00000031609
ENSMUSG00000034037	ENSMUSG00000073491	ENSMUSG00000059741
ENSMUSG00000024411	ENSMUSG00000021624	ENSMUSG00000085933
ENSMUSG00000034333	ENSMUSG00000026303	ENSMUSG00000020205
ENSMUSG00000022197	ENSMUSG00000035004	ENSMUSG00000043085
ENSMUSG00000005580	ENSMUSG00000031853	ENSMUSG00000045232
ENSMUSG00000030282	ENSMUSG00000025420	ENSMUSG00000034387
ENSMUSG00000022102	ENSMUSG00000029919	ENSMUSG00000041730
ENSMUSG00000021983	ENSMUSG00000036062	ENSMUSG00000040485
ENSMUSG00000026177	ENSMUSG00000031494	ENSMUSG00000079484
ENSMUSG00000047793	ENSMUSG00000025196	ENSMUSG00000027316
ENSMUSG00000029413	ENSMUSG00000103585	ENSMUSG00000019890
ENSMUSG00000055320	ENSMUSG00000008813	ENSMUSG00000053441
ENSMUSG00000014769	ENSMUSG00000053004	ENSMUSG00000052316
ENSMUSG00000019066	ENSMUSG00000028874	ENSMUSG00000032942
ENSMUSG00000009394	ENSMUSG00000032122	ENSMUSG00000046500
ENSMUSG00000071656	ENSMUSG00000074521	ENSMUSG00000037379
ENSMUSG00000034040	ENSMUSG00000000901	ENSMUSG00000032313
ENSMUSG00000029925	ENSMUSG00000048388	ENSMUSG00000046598
ENSMUSG00000032388	ENSMUSG00000028909	ENSMUSG00000004415
ENSMUSG00000040543	ENSMUSG00000001281	ENSMUSG00000037942
ENSMUSG00000030091	ENSMUSG00000075014	ENSMUSG00000023964
ENSMUSG00000015647	ENSMUSG00000003452	ENSMUSG00000027966
ENSMUSG00000052698	ENSMUSG00000075297	ENSMUSG00000047443
ENSMUSG00000032089	ENSMUSG00000043230	ENSMUSG00000036036
ENSMUSG00000033909	ENSMUSG00000019865	ENSMUSG00000074634
ENSMUSG00000028917	ENSMUSG00000026579	ENSMUSG00000029449
ENSMUSG00000004939	ENSMUSG00000071714	ENSMUSG00000034551
ENSMUSG00000032115	ENSMUSG00000033024	ENSMUSG00000026241
ENSMUSG00000020935	ENSMUSG00000031758	ENSMUSG00000044258
ENSMUSG00000022565	ENSMUSG00000033214	ENSMUSG00000020793
ENSMUSG00000042010	ENSMUSG00000062151	ENSMUSG00000094690
ENSMUSG00000022537	ENSMUSG00000016496	ENSMUSG00000042821
ENSMUSG00000042605	ENSMUSG00000028125	ENSMUSG00000060678
ENSMUSG00000024330	ENSMUSG00000051652	ENSMUSG00000050106
ENSMUSG00000027799	ENSMUSG00000064294	ENSMUSG00000031965
ENSMUSG00000061119	ENSMUSG00000027508	ENSMUSG00000020649
ENSMUSG00000022594	ENSMUSG00000048148	ENSMUSG00000030867
ENSMUSG00000006362	ENSMUSG00000000120	ENSMUSG00000050304
ENSMUSG00000032633	ENSMUSG00000021448	ENSMUSG00000047205
ENSMUSG00000003812	ENSMUSG00000027330	ENSMUSG00000039577
ENSMUSG00000005686	ENSMUSG00000028172	ENSMUSG00000075266
ENSMUSG00000015950	ENSMUSG00000069306	ENSMUSG00000058207
ENSMUSG00000024677	ENSMUSG00000042045	ENSMUSG00000034435
ENSMUSG00000029512	ENSMUSG00000048373	ENSMUSG00000042745
ENSMUSG00000040562	ENSMUSG00000046688	ENSMUSG00000036596
ENSMUSG00000109179	ENSMUSG00000034116	ENSMUSG00000054293
ENSMUSG00000029403	ENSMUSG00000112023	ENSMUSG00000033007
ENSMUSG00000060036	ENSMUSG00000072949	ENSMUSG00000026443
ENSMUSG00000018008	ENSMUSG00000098112	ENSMUSG00000073856
ENSMUSG00000019916	ENSMUSG00000051401	ENSMUSG00000073413
ENSMUSG00000031147	ENSMUSG00000072647	ENSMUSG00000028845
ENSMUSG00000038949	ENSMUSG00000106379	ENSMUSG00000015962
ENSMUSG00000066571	ENSMUSG00000052302	ENSMUSG00000079593
ENSMUSG00000027438	ENSMUSG00000022148	ENSMUSG00000041842
ENSMUSG00000029648	ENSMUSG00000021098	ENSMUSG00000085925
ENSMUSG00000020256	ENSMUSG00000025804	ENSMUSG00000026525
ENSMUSG00000036099	ENSMUSG00000045322	ENSMUSG00000007591
ENSMUSG00000032198	ENSMUSG00000021880	ENSMUSG00000034059
ENSMUSG00000056328	ENSMUSG00000060336
ENSMUSG00000005338	ENSMUSG00000058818
ENSMUSG00000079278	ENSMUSG00000031779
ENSMUSG00000023367	ENSMUSG00000020437
ENSMUSG00000033326	ENSMUSG00000040061
ENSMUSG00000024913	ENSMUSG00000045441
ENSMUSG00000045639	ENSMUSG00000040165
ENSMUSG00000029994	ENSMUSG00000040557
ENSMUSG00000048126	ENSMUSG00000037492
ENSMUSG00000033502	ENSMUSG00000103332
ENSMUSG00000036908	ENSMUSG00000078932
ENSMUSG00000015671	ENSMUSG00000069273
ENSMUSG00000022947	ENSMUSG00000103037
ENSMUSG00000011884	ENSMUSG00000062542
ENSMUSG00000024891	ENSMUSG00000034641
ENSMUSG00000040524	ENSMUSG00000036067
ENSMUSG00000041912	ENSMUSG00000035273
ENSMUSG00000025888	ENSMUSG00000026548
ENSMUSG00000069049	ENSMUSG00000022181
ENSMUSG00000052373	ENSMUSG00000040471
ENSMUSG00000001119	ENSMUSG00000003051
ENSMUSG00000044499	ENSMUSG00000104063
ENSMUSG00000022799	ENSMUSG00000047992
ENSMUSG00000039232	ENSMUSG00000030223
ENSMUSG00000034744	ENSMUSG00000031273
ENSMUSG00000006998	ENSMUSG00000027938
ENSMUSG00000026135	ENSMUSG00000026418
ENSMUSG00000028776	ENSMUSG00000016552
ENSMUSG00000024451	ENSMUSG00000042379
ENSMUSG00000027375	ENSMUSG00000042532
ENSMUSG00000024011	ENSMUSG00000022901
ENSMUSG00000022797	ENSMUSG00000056529
ENSMUSG00000023977	ENSMUSG00000078161
ENSMUSG00000031167	ENSMUSG00000112148
ENSMUSG00000025630	ENSMUSG00000040552
ENSMUSG00000030603	ENSMUSG00000000632
ENSMUSG00000042404	ENSMUSG00000032661
ENSMUSG00000027455	ENSMUSG00000027824
ENSMUSG00000032679	ENSMUSG00000003282
ENSMUSG00000061315	ENSMUSG00000034488
ENSMUSG00000052921	ENSMUSG00000032496
ENSMUSG00000030789	ENSMUSG00000026271
ENSMUSG00000019923	ENSMUSG00000028036
ENSMUSG00000031442	ENSMUSG00000031101
ENSMUSG00000028496	ENSMUSG00000021356
ENSMUSG00000018476	ENSMUSG00000073910
ENSMUSG00000005625	ENSMUSG00000002699
ENSMUSG00000028978	ENSMUSG00000019214
ENSMUSG00000039461	ENSMUSG00000050050
ENSMUSG00000037098	ENSMUSG00000051504
ENSMUSG00000026814	ENSMUSG00000028457
ENSMUSG00000078920	ENSMUSG00000031343
ENSMUSG00000069744	ENSMUSG00000053093
ENSMUSG00000028023	ENSMUSG00000018168
ENSMUSG00000026315	ENSMUSG00000074764
ENSMUSG00000031360	ENSMUSG00000103793
ENSMUSG00000030917	ENSMUSG00000062585
ENSMUSG00000031827	ENSMUSG00000034645
ENSMUSG00000059142	ENSMUSG00000026090
ENSMUSG00000038244	ENSMUSG00000103144
ENSMUSG00000031822	ENSMUSG00000040562
ENSMUSG00000025537	ENSMUSG00000042097
ENSMUSG00000040950	ENSMUSG00000045912
ENSMUSG00000037989	ENSMUSG00000079343
ENSMUSG00000040441	ENSMUSG00000078922
ENSMUSG00000027550	ENSMUSG00000056423
ENSMUSG00000049130	ENSMUSG00000001865
ENSMUSG00000012819	ENSMUSG00000031497
ENSMUSG00000032299	ENSMUSG00000103472
ENSMUSG00000000183	ENSMUSG00000018126
ENSMUSG00000005054	ENSMUSG00000052013
ENSMUSG00000031145	ENSMUSG00000045288
ENSMUSG00000021024	ENSMUSG00000058248
ENSMUSG00000039480	ENSMUSG00000024972
ENSMUSG00000025733	ENSMUSG00000030149
ENSMUSG00000019768	ENSMUSG00000050141
ENSMUSG00000036545	ENSMUSG00000021732
ENSMUSG00000026229	ENSMUSG00000033777
ENSMUSG00000021242	ENSMUSG00000053552
ENSMUSG00000032845	ENSMUSG00000091183
ENSMUSG00000026185	ENSMUSG00000040938
ENSMUSG00000056313	ENSMUSG00000038569
ENSMUSG00000041235	ENSMUSG00000064267
ENSMUSG00000049225	ENSMUSG00000091898
ENSMUSG00000036469	ENSMUSG00000046714
ENSMUSG00000055322	ENSMUSG00000026979
ENSMUSG00000000628	ENSMUSG00000043873
ENSMUSG00000028977	ENSMUSG00000029380
ENSMUSG00000000056	ENSMUSG00000020020
ENSMUSG00000020143	ENSMUSG00000079471
ENSMUSG00000025701	ENSMUSG00000028575
ENSMUSG00000030986	ENSMUSG00000071551
ENSMUSG00000021178	ENSMUSG00000021384
ENSMUSG00000038127	ENSMUSG00000092335
ENSMUSG00000022822	ENSMUSG00000051228
ENSMUSG00000038188	ENSMUSG00000067768
ENSMUSG00000024393	ENSMUSG00000020435
ENSMUSG00000039065	ENSMUSG00000043263
ENSMUSG00000032125	ENSMUSG00000017978
ENSMUSG00000026656	ENSMUSG00000019876
ENSMUSG00000032575	ENSMUSG00000090691
ENSMUSG00000051335	ENSMUSG00000073427
ENSMUSG00000026131	ENSMUSG00000024401
ENSMUSG00000022032	ENSMUSG00000004328
ENSMUSG00000025487	ENSMUSG00000021596
ENSMUSG00000031584	ENSMUSG00000003882
ENSMUSG00000021087	ENSMUSG00000071203
ENSMUSG00000034593	ENSMUSG00000035681
ENSMUSG00000039834	ENSMUSG00000027977
ENSMUSG00000001855	ENSMUSG00000059089
ENSMUSG00000025425	ENSMUSG00000032717
ENSMUSG00000074634	ENSMUSG00000078234
ENSMUSG00000071203	ENSMUSG00000061718
ENSMUSG00000063558	ENSMUSG00000006241
ENSMUSG00000025432	ENSMUSG00000051596
ENSMUSG00000022562	ENSMUSG00000028642
ENSMUSG00000026785	ENSMUSG00000113450
ENSMUSG00000028581	ENSMUSG00000063727
ENSMUSG00000038838	ENSMUSG00000029859
ENSMUSG00000032010	ENSMUSG00000039013
ENSMUSG00000055148	ENSMUSG00000019232
ENSMUSG00000030750	ENSMUSG00000049699
ENSMUSG00000034509
ENSMUSG00000037902
ENSMUSG00000001911
ENSMUSG00000038342
ENSMUSG00000030224
ENSMUSG00000005779
ENSMUSG00000019647
ENSMUSG00000020300
ENSMUSG00000020741
ENSMUSG00000026407
ENSMUSG00000062115
ENSMUSG00000030433
ENSMUSG00000019478
ENSMUSG00000021930
ENSMUSG00000033066
ENSMUSG00000019970
ENSMUSG00000038525
ENSMUSG00000025503
ENSMUSG00000041134
ENSMUSG00000002015
ENSMUSG00000029470
ENSMUSG00000071655
ENSMUSG00000075706
ENSMUSG00000031402
ENSMUSG00000056569
ENSMUSG00000001334
ENSMUSG00000015093
ENSMUSG00000018507
ENSMUSG00000013419
ENSMUSG00000010830
ENSMUSG00000004698
ENSMUSG00000027221
ENSMUSG00000033253
ENSMUSG00000044350
ENSMUSG00000008136
ENSMUSG00000026028
ENSMUSG00000021200
ENSMUSG00000042423
ENSMUSG00000038650
ENSMUSG00000022075
ENSMUSG00000058799
ENSMUSG00000029469
ENSMUSG00000043556
ENSMUSG00000022672
ENSMUSG00000036390
ENSMUSG00000020262
ENSMUSG00000006519
ENSMUSG00000007030
ENSMUSG00000015396
ENSMUSG00000035930
ENSMUSG00000027329
ENSMUSG00000042129
ENSMUSG00000050640
ENSMUSG00000018906
ENSMUSG00000028837
ENSMUSG00000002565
ENSMUSG00000030583
ENSMUSG00000024644
ENSMUSG00000029189
ENSMUSG00000031007
ENSMUSG00000042029
ENSMUSG00000025351
ENSMUSG00000030087
ENSMUSG00000025158
ENSMUSG00000074221
ENSMUSG00000057716
ENSMUSG00000028931
ENSMUSG00000018415
ENSMUSG00000021256
ENSMUSG00000028367
ENSMUSG00000055491
ENSMUSG00000037685
ENSMUSG00000028577
ENSMUSG00000030560
ENSMUSG00000031129
ENSMUSG00000036845
ENSMUSG00000038807
ENSMUSG00000021061
ENSMUSG00000040712
ENSMUSG00000028033
ENSMUSG00000021223
ENSMUSG00000029674
ENSMUSG00000033763
ENSMUSG00000063275
ENSMUSG00000036782
ENSMUSG00000033610
ENSMUSG00000008333
ENSMUSG00000024053
ENSMUSG00000030751
ENSMUSG00000028849
ENSMUSG00000036862
ENSMUSG00000007122
ENSMUSG00000049625
ENSMUSG00000068270
ENSMUSG00000030271
ENSMUSG00000059326
ENSMUSG00000032565
ENSMUSG00000095362
ENSMUSG00000031111
ENSMUSG00000032118
ENSMUSG00000004789
ENSMUSG00000021221
ENSMUSG00000026864
ENSMUSG00000002504
ENSMUSG00000041258
ENSMUSG00000001865
ENSMUSG00000033124
ENSMUSG00000037552
ENSMUSG00000042684
ENSMUSG00000034652
ENSMUSG00000050052
ENSMUSG00000034463
ENSMUSG00000020901
ENSMUSG00000035357
ENSMUSG00000002102
ENSMUSG00000018428
ENSMUSG00000002111
ENSMUSG00000008682
ENSMUSG00000047180
ENSMUSG00000025278
ENSMUSG00000026399
ENSMUSG00000052229
ENSMUSG00000021390
ENSMUSG00000002250
ENSMUSG00000022372
ENSMUSG00000039262
ENSMUSG00000040310
ENSMUSG00000037679
ENSMUSG00000031385
ENSMUSG00000056493
ENSMUSG00000032536
ENSMUSG00000028932
ENSMUSG00000020527
ENSMUSG00000024998
ENSMUSG00000030137
ENSMUSG00000019732
ENSMUSG00000022994
ENSMUSG00000036432
ENSMUSG00000037523
ENSMUSG00000051721
ENSMUSG00000028936
ENSMUSG00000028874
ENSMUSG00000014444
ENSMUSG00000038578
ENSMUSG00000002831
ENSMUSG00000026429
ENSMUSG00000030357
ENSMUSG00000015852
ENSMUSG00000024663
ENSMUSG00000026471
ENSMUSG00000020137
ENSMUSG00000029710
ENSMUSG00000030678
ENSMUSG00000052384
ENSMUSG00000022186
ENSMUSG00000014773
ENSMUSG00000022438
ENSMUSG00000046743
ENSMUSG00000050592
ENSMUSG00000070643
ENSMUSG00000042961
ENSMUSG00000040659
ENSMUSG00000032033
ENSMUSG00000044715
ENSMUSG00000038279
ENSMUSG00000031591
ENSMUSG00000048779
ENSMUSG00000072969
ENSMUSG00000054659
ENSMUSG00000028328
ENSMUSG00000033722
ENSMUSG00000026888
ENSMUSG00000063576
ENSMUSG00000047591
ENSMUSG00000025498
ENSMUSG00000090124
ENSMUSG00000036943
ENSMUSG00000015176
ENSMUSG00000033871
ENSMUSG00000044734
ENSMUSG00000047976
ENSMUSG00000022723
ENSMUSG00000055980
ENSMUSG00000066440
ENSMUSG00000096606
ENSMUSG00000051495
ENSMUSG00000062116
ENSMUSG00000054717
ENSMUSG00000031386
ENSMUSG00000049103
ENSMUSG00000052727
ENSMUSG00000063011
ENSMUSG00000022837
ENSMUSG00000042705
ENSMUSG00000033191
ENSMUSG00000056602
ENSMUSG00000047547
ENSMUSG00000023019
ENSMUSG00000028373
ENSMUSG00000026893
ENSMUSG00000004896
ENSMUSG00000021998
ENSMUSG00000024678
ENSMUSG00000026313
ENSMUSG00000022498
ENSMUSG00000001248
ENSMUSG00000031698
ENSMUSG00000024948
ENSMUSG00000028454
ENSMUSG00000071757
ENSMUSG00000026608
ENSMUSG00000022521
ENSMUSG00000081683
ENSMUSG00000020573
ENSMUSG00000049791
ENSMUSG00000026890
ENSMUSG00000023206
ENSMUSG00000056737
ENSMUSG00000040390
ENSMUSG00000031770
ENSMUSG00000061410
ENSMUSG00000024885
ENSMUSG00000028630
ENSMUSG00000031101
ENSMUSG00000045382
ENSMUSG00000060073
ENSMUSG00000041638
ENSMUSG00000018931
ENSMUSG00000049265
ENSMUSG00000021737
ENSMUSG00000046876
ENSMUSG00000025006
ENSMUSG00000042734
ENSMUSG00000000320
ENSMUSG00000028057
ENSMUSG00000031494
ENSMUSG00000055024
ENSMUSG00000013629
ENSMUSG00000039661
ENSMUSG00000029762
ENSMUSG00000008822
ENSMUSG00000023336
ENSMUSG00000061175
ENSMUSG00000020067
ENSMUSG00000048142
ENSMUSG00000024901
ENSMUSG00000004098
ENSMUSG00000046688
ENSMUSG00000041548
ENSMUSG00000047497
ENSMUSG00000027298
ENSMUSG00000066640
ENSMUSG00000032839
ENSMUSG00000035621
ENSMUSG00000021591
ENSMUSG00000022263
ENSMUSG00000025384
ENSMUSG00000033006
ENSMUSG00000037126
ENSMUSG00000025608
ENSMUSG00000036181
ENSMUSG00000037148
ENSMUSG00000024526
ENSMUSG00000041959
ENSMUSG00000028497
ENSMUSG00000037206
ENSMUSG00000079428
ENSMUSG00000016541
ENSMUSG00000023572
ENSMUSG00000051427
ENSMUSG00000049521
ENSMUSG00000019055
ENSMUSG00000031239
ENSMUSG00000022090
ENSMUSG00000029056
ENSMUSG00000002346
ENSMUSG00000028017
ENSMUSG00000040563
ENSMUSG00000001419
ENSMUSG00000109901
ENSMUSG00000021728
ENSMUSG00000025068
ENSMUSG00000074818
ENSMUSG00000036712
ENSMUSG00000038170
ENSMUSG00000053080
ENSMUSG00000035064
ENSMUSG00000073557
ENSMUSG00000042099
ENSMUSG00000051331
ENSMUSG00000000489
ENSMUSG00000045932
ENSMUSG00000031511
ENSMUSG00000046318
ENSMUSG00000059146
ENSMUSG00000033624
ENSMUSG00000078490
ENSMUSG00000046556
ENSMUSG00000069763
ENSMUSG00000061132
ENSMUSG00000030276
ENSMUSG00000023805
ENSMUSG00000000440
ENSMUSG00000002274
ENSMUSG00000022237
ENSMUSG00000034810
ENSMUSG00000047592
ENSMUSG00000035206
ENSMUSG00000056498
ENSMUSG00000056492
ENSMUSG00000026173
ENSMUSG00000050199
ENSMUSG00000023272
ENSMUSG00000020120
ENSMUSG00000037754
ENSMUSG00000019947
ENSMUSG00000028452
ENSMUSG00000037139
ENSMUSG00000034903
ENSMUSG00000079487
ENSMUSG00000026574
ENSMUSG00000026255
ENSMUSG00000027293
ENSMUSG00000045374
ENSMUSG00000073490
ENSMUSG00000026941
ENSMUSG00000042529
ENSMUSG00000031246
ENSMUSG00000006651
ENSMUSG00000025902
ENSMUSG00000067212
ENSMUSG00000038146
ENSMUSG00000017002
ENSMUSG00000038155
ENSMUSG00000037358
ENSMUSG00000031490
ENSMUSG00000031970
ENSMUSG00000030057
ENSMUSG00000043323
ENSMUSG00000018076
ENSMUSG00000022354
ENSMUSG00000033713
ENSMUSG00000031387
ENSMUSG00000005802
ENSMUSG00000055912
ENSMUSG00000038437
ENSMUSG00000045045
ENSMUSG00000010476
ENSMUSG00000014609
ENSMUSG00000056267
ENSMUSG00000063235
ENSMUSG00000042901
ENSMUSG00000025375
ENSMUSG00000022983
ENSMUSG00000058558
ENSMUSG00000026869
ENSMUSG00000029675
ENSMUSG00000050919
ENSMUSG00000043639
ENSMUSG00000026764
ENSMUSG00000025574
ENSMUSG00000072620
ENSMUSG00000022364
ENSMUSG00000024696
ENSMUSG00000027208
ENSMUSG00000029577
ENSMUSG00000061080
ENSMUSG00000038302
ENSMUSG00000002847
ENSMUSG00000014039
ENSMUSG00000039005
ENSMUSG00000015944
ENSMUSG00000040669
ENSMUSG00000026858
ENSMUSG00000054517
ENSMUSG00000051457
ENSMUSG00000026918
ENSMUSG00000031217
ENSMUSG00000005442
ENSMUSG00000038201
ENSMUSG00000036158
ENSMUSG00000032301
ENSMUSG00000007817
ENSMUSG00000041528
ENSMUSG00000027107
ENSMUSG00000026480
ENSMUSG00000035929
ENSMUSG00000043924
ENSMUSG00000030643
ENSMUSG00000010517
ENSMUSG00000025823
ENSMUSG00000032418
ENSMUSG00000035765
ENSMUSG00000020456
ENSMUSG00000021047
ENSMUSG00000054008
ENSMUSG00000053293
ENSMUSG00000053617
ENSMUSG00000023913
ENSMUSG00000048163
ENSMUSG00000031903
ENSMUSG00000047719
ENSMUSG00000029547
ENSMUSG00000024084
ENSMUSG00000041187
ENSMUSG00000025209
ENSMUSG00000114515
ENSMUSG00000019990
ENSMUSG00000002578
ENSMUSG00000015605
ENSMUSG00000059669
ENSMUSG00000042308
ENSMUSG00000049872
ENSMUSG00000028691
ENSMUSG00000037017
ENSMUSG00000040675
ENSMUSG00000029166
ENSMUSG00000009406
ENSMUSG00000024201
ENSMUSG00000033793
ENSMUSG00000062309
ENSMUSG00000038002
ENSMUSG00000018566
ENSMUSG00000000282
ENSMUSG00000028197
ENSMUSG00000027423
ENSMUSG00000025492
ENSMUSG00000004815
ENSMUSG00000029120
ENSMUSG00000031400
ENSMUSG00000109564
ENSMUSG00000025268
ENSMUSG00000031749
ENSMUSG00000067279
ENSMUSG00000024725
ENSMUSG00000034993
ENSMUSG00000042759
ENSMUSG00000037016
ENSMUSG00000009097
ENSMUSG00000030730
ENSMUSG00000016256
ENSMUSG00000032724
ENSMUSG00000051373
ENSMUSG00000046169
ENSMUSG00000001943
ENSMUSG00000029313
ENSMUSG00000024732
ENSMUSG00000118667
ENSMUSG00000035342
ENSMUSG00000057229
ENSMUSG00000044562
ENSMUSG00000024376
ENSMUSG00000046532
ENSMUSG00000006307
ENSMUSG00000036052
ENSMUSG00000030079
ENSMUSG00000062210
ENSMUSG00000005621
ENSMUSG00000034751
ENSMUSG00000038248
ENSMUSG00000036661
ENSMUSG00000023186
ENSMUSG00000024544
ENSMUSG00000036309
ENSMUSG00000018800
ENSMUSG00000020340
ENSMUSG00000008604
ENSMUSG00000025887
ENSMUSG00000021388
ENSMUSG00000020650
ENSMUSG00000021690
ENSMUSG00000001983
ENSMUSG00000024395
ENSMUSG00000036473
ENSMUSG00000022272
ENSMUSG00000038181
ENSMUSG00000029406
ENSMUSG00000022982
ENSMUSG00000038205
ENSMUSG00000015337
ENSMUSG00000057191
ENSMUSG00000027931
ENSMUSG00000024232
ENSMUSG00000039497
ENSMUSG00000056917
ENSMUSG00000040430
ENSMUSG00000037826
ENSMUSG00000019848
ENSMUSG00000001521
ENSMUSG00000027188
ENSMUSG00000024773
ENSMUSG00000073489
ENSMUSG00000036698
ENSMUSG00000059851
ENSMUSG00000054027
ENSMUSG00000040488
ENSMUSG00000024140
ENSMUSG00000000093
ENSMUSG00000027805
ENSMUSG00000059981
ENSMUSG00000007670
ENSMUSG00000021699
ENSMUSG00000042202
ENSMUSG00000027207
ENSMUSG00000025813
ENSMUSG00000032525
ENSMUSG00000073411
ENSMUSG00000027368
ENSMUSG00000049173
ENSMUSG00000032340
ENSMUSG00000026883
ENSMUSG00000001027
ENSMUSG00000031543
ENSMUSG00000051910
ENSMUSG00000040219
ENSMUSG00000028631
ENSMUSG00000021880
ENSMUSG00000024810
ENSMUSG00000010277
ENSMUSG00000025784
ENSMUSG00000040225
ENSMUSG00000003452
ENSMUSG00000037795
ENSMUSG00000021939
ENSMUSG00000017167
ENSMUSG00000066058
ENSMUSG00000022064
ENSMUSG00000051351
ENSMUSG00000036537
ENSMUSG00000052387
ENSMUSG00000013973
ENSMUSG00000020363
ENSMUSG00000091996
ENSMUSG00000071176
ENSMUSG00000029624
ENSMUSG00000024793
ENSMUSG00000033773
ENSMUSG00000038369
ENSMUSG00000034853
ENSMUSG00000024583
ENSMUSG00000056116
ENSMUSG00000031506
ENSMUSG00000034312
ENSMUSG00000035790
ENSMUSG00000002028
ENSMUSG00000039395
ENSMUSG00000038812
ENSMUSG00000003032
ENSMUSG00000001794
ENSMUSG00000061589
ENSMUSG00000036062
ENSMUSG00000033685
ENSMUSG00000036904
ENSMUSG00000049744
ENSMUSG00000025932
ENSMUSG00000051000
ENSMUSG00000040829
ENSMUSG00000048078
ENSMUSG00000040410
ENSMUSG00000000168
ENSMUSG00000079083
ENSMUSG00000073758
ENSMUSG00000047417
ENSMUSG00000035569
ENSMUSG00000004043
ENSMUSG00000078651
ENSMUSG00000027474
ENSMUSG00000038530
ENSMUSG00000030172
ENSMUSG00000024608
ENSMUSG00000024228
ENSMUSG00000030847
ENSMUSG00000027555
ENSMUSG00000012443
ENSMUSG00000038855
ENSMUSG00000071451
ENSMUSG00000049871
ENSMUSG00000019054
ENSMUSG00000025409
ENSMUSG00000039131
ENSMUSG00000031782
ENSMUSG00000029009
ENSMUSG00000027983
ENSMUSG00000060862
ENSMUSG00000031165
ENSMUSG00000021339
ENSMUSG00000052485
ENSMUSG00000038429
ENSMUSG00000021190
ENSMUSG00000034708
ENSMUSG00000029480
ENSMUSG00000036959
ENSMUSG00000026578
ENSMUSG00000036819
ENSMUSG00000025421
ENSMUSG00000021991
ENSMUSG00000044041
ENSMUSG00000038775
ENSMUSG00000028280
ENSMUSG00000048154
ENSMUSG00000034520
ENSMUSG00000040345
ENSMUSG00000043243
ENSMUSG00000020439
ENSMUSG00000024299
ENSMUSG00000036560
ENSMUSG00000024558
ENSMUSG00000020692
ENSMUSG00000029755
ENSMUSG00000020803
ENSMUSG00000061371
ENSMUSG00000042873
ENSMUSG00000044923
ENSMUSG00000008658
ENSMUSG00000105867
ENSMUSG00000022475
ENSMUSG00000050271
ENSMUSG00000030793
ENSMUSG00000022208
ENSMUSG00000056515
ENSMUSG00000031805
ENSMUSG00000042744
ENSMUSG00000031441
ENSMUSG00000070565
ENSMUSG00000043004
ENSMUSG00000015312
ENSMUSG00000036578
ENSMUSG00000046056
ENSMUSG00000090210
ENSMUSG00000027230
ENSMUSG00000031320
ENSMUSG00000028641
ENSMUSG00000054520
ENSMUSG00000024197
ENSMUSG00000025102
ENSMUSG00000067610
ENSMUSG00000026187
ENSMUSG00000020684
ENSMUSG00000025013
ENSMUSG00000090626
ENSMUSG00000005683
ENSMUSG00000020284
ENSMUSG00000020720
ENSMUSG00000020600
ENSMUSG00000031871
ENSMUSG00000019122
ENSMUSG00000051456
ENSMUSG00000038763
ENSMUSG00000026639
ENSMUSG00000037362
ENSMUSG00000013483
ENSMUSG00000001089
ENSMUSG00000036617
ENSMUSG00000020261
ENSMUSG00000039671
ENSMUSG00000022211
ENSMUSG00000048416
ENSMUSG00000029392
ENSMUSG00000020846
ENSMUSG00000028445
ENSMUSG00000059182
ENSMUSG00000048772
ENSMUSG00000026458
ENSMUSG00000001229
ENSMUSG00000073987
ENSMUSG00000026750
ENSMUSG00000022091
ENSMUSG00000030606
ENSMUSG00000056367
ENSMUSG00000071054
ENSMUSG00000025607
ENSMUSG00000022225
ENSMUSG00000068877
ENSMUSG00000046711
ENSMUSG00000059108
ENSMUSG00000023411
ENSMUSG00000109946
ENSMUSG00000016327
ENSMUSG00000038582
ENSMUSG00000040016
ENSMUSG00000040729
ENSMUSG00000049323
ENSMUSG00000052488
ENSMUSG00000043795
ENSMUSG00000005803
ENSMUSG00000019558
ENSMUSG00000033902
ENSMUSG00000009075
ENSMUSG00000026620
ENSMUSG00000024413
ENSMUSG00000042439
ENSMUSG00000034832
ENSMUSG00000036864
ENSMUSG00000021298
ENSMUSG00000034664
ENSMUSG00000048373
ENSMUSG00000026380
ENSMUSG00000025473
ENSMUSG00000051314
ENSMUSG00000028943
ENSMUSG00000061068
ENSMUSG00000032741
ENSMUSG00000042903
ENSMUSG00000067656
ENSMUSG00000026617
ENSMUSG00000079022
ENSMUSG00000056091
ENSMUSG00000000142
ENSMUSG00000000581
ENSMUSG00000049739
ENSMUSG00000026409
ENSMUSG00000002409
ENSMUSG00000038663
ENSMUSG00000005674
ENSMUSG00000043015
ENSMUSG00000006095
ENSMUSG00000051242
ENSMUSG00000032593
ENSMUSG00000090137
ENSMUSG00000000901
ENSMUSG00000074793
ENSMUSG00000018405
ENSMUSG00000040761
ENSMUSG00000003283
ENSMUSG00000056966
ENSMUSG00000009569
ENSMUSG00000021123
ENSMUSG00000017204
ENSMUSG00000005299
ENSMUSG00000013076
ENSMUSG00000037613
ENSMUSG00000031028
ENSMUSG00000033526
ENSMUSG00000030306
ENSMUSG00000073838
ENSMUSG00000046818
ENSMUSG00000040010
ENSMUSG00000039041
ENSMUSG00000027487
ENSMUSG00000002781
ENSMUSG00000030155
ENSMUSG00000030123
ENSMUSG00000031523
ENSMUSG00000025410
ENSMUSG00000017817
ENSMUSG00000038624
ENSMUSG00000030881
ENSMUSG00000089901
ENSMUSG00000019763
ENSMUSG00000075296
ENSMUSG00000078249
ENSMUSG00000036002
ENSMUSG00000095620
ENSMUSG00000041984
ENSMUSG00000026082
ENSMUSG00000028796
ENSMUSG00000025956
ENSMUSG00000031825
ENSMUSG00000020941
ENSMUSG00000021130
ENSMUSG00000043822
ENSMUSG00000042351
ENSMUSG00000042589
ENSMUSG00000003153
ENSMUSG00000048440
ENSMUSG00000050240
ENSMUSG00000026786
ENSMUSG00000027173
ENSMUSG00000030268
ENSMUSG00000040466
ENSMUSG00000065947
ENSMUSG00000056596
ENSMUSG00000022359
ENSMUSG00000039473
ENSMUSG00000039960
ENSMUSG00000026042
ENSMUSG00000030110
ENSMUSG00000024965
ENSMUSG00000074364
ENSMUSG00000020218
ENSMUSG00000030147
ENSMUSG00000024210
ENSMUSG00000035863
ENSMUSG00000036362
ENSMUSG00000078763
ENSMUSG00000039178
ENSMUSG00000029705
ENSMUSG00000048897
ENSMUSG00000051969
ENSMUSG00000036381
ENSMUSG00000018548
ENSMUSG00000020708
ENSMUSG00000044337
ENSMUSG00000037731
ENSMUSG00000040389
ENSMUSG00000038025
ENSMUSG00000018796
ENSMUSG00000027737
ENSMUSG00000016559
ENSMUSG00000060802
ENSMUSG00000038954
ENSMUSG00000062783
ENSMUSG00000026009
ENSMUSG00000021495
ENSMUSG00000101904
ENSMUSG00000036882
ENSMUSG00000052496
ENSMUSG00000006818
ENSMUSG00000005804
ENSMUSG00000040740
ENSMUSG00000031340
ENSMUSG00000051851
ENSMUSG00000028836
ENSMUSG00000048271
ENSMUSG00000046337
ENSMUSG00000051747
ENSMUSG00000058070
ENSMUSG00000036893
ENSMUSG00000029862
ENSMUSG00000064215
ENSMUSG00000025332
ENSMUSG00000047888
ENSMUSG00000019864
ENSMUSG00000025203
ENSMUSG00000060131
ENSMUSG00000022223
ENSMUSG00000045215
ENSMUSG00000025041
ENSMUSG00000001128
ENSMUSG00000020359
ENSMUSG00000017210
ENSMUSG00000098188
ENSMUSG00000038379
ENSMUSG00000057789
ENSMUSG00000039217
ENSMUSG00000037716
ENSMUSG00000052712
ENSMUSG00000030353
ENSMUSG00000034792
ENSMUSG00000059060
ENSMUSG00000046490
ENSMUSG00000035235
ENSMUSG00000015501
ENSMUSG00000032413
ENSMUSG00000040721
ENSMUSG00000037860
ENSMUSG00000027765
ENSMUSG00000033278
ENSMUSG00000061601
ENSMUSG00000022034
ENSMUSG00000004655
ENSMUSG00000091119
ENSMUSG00000035095
ENSMUSG00000024163
ENSMUSG00000062328
ENSMUSG00000036304
ENSMUSG00000020493
ENSMUSG00000023009
ENSMUSG00000039117
ENSMUSG00000030869
ENSMUSG00000027913
ENSMUSG00000039952
ENSMUSG00000024962
ENSMUSG00000020744
ENSMUSG00000047462
ENSMUSG00000045005
ENSMUSG00000031303
ENSMUSG00000049804
ENSMUSG00000070576
ENSMUSG00000064090
ENSMUSG00000029209
ENSMUSG00000031840
ENSMUSG00000039976
ENSMUSG00000023259
ENSMUSG00000029649
ENSMUSG00000020962
ENSMUSG00000019828
ENSMUSG00000027004
ENSMUSG00000102918
ENSMUSG00000030889
ENSMUSG00000018286
ENSMUSG00000040434
ENSMUSG00000037921
ENSMUSG00000039518
ENSMUSG00000036764
ENSMUSG00000021684
ENSMUSG00000031669
ENSMUSG00000039205
ENSMUSG00000094936
ENSMUSG00000027739
ENSMUSG00000037280
ENSMUSG00000030786
ENSMUSG00000022667
ENSMUSG00000096433
ENSMUSG00000036503
ENSMUSG00000027170
ENSMUSG00000006456
ENSMUSG00000040026
ENSMUSG00000005682
ENSMUSG00000031540
ENSMUSG00000026235
ENSMUSG00000029765
ENSMUSG00000042148
ENSMUSG00000027506
ENSMUSG00000064115
ENSMUSG00000050675
ENSMUSG00000006715
ENSMUSG00000000776
ENSMUSG00000041124
ENSMUSG00000022860
ENSMUSG00000021913
ENSMUSG00000047030
ENSMUSG00000039087
ENSMUSG00000041592
ENSMUSG00000030701
ENSMUSG00000074417
ENSMUSG00000038900
ENSMUSG00000099083
ENSMUSG00000068740
ENSMUSG00000074305
ENSMUSG00000070002
ENSMUSG00000006906
ENSMUSG00000070808
ENSMUSG00000035632
ENSMUSG00000029072
ENSMUSG00000054252
ENSMUSG00000030787
ENSMUSG00000028551
ENSMUSG00000007379
ENSMUSG00000033960
ENSMUSG00000042507
ENSMUSG00000021811
ENSMUSG00000039067
ENSMUSG00000066363
ENSMUSG00000049313
ENSMUSG00000024949
ENSMUSG00000027624
ENSMUSG00000032399
ENSMUSG00000007656
ENSMUSG00000079808
ENSMUSG00000026389
ENSMUSG00000058145
ENSMUSG00000028019
ENSMUSG00000019932
ENSMUSG00000027435
ENSMUSG00000022469
ENSMUSG00000025007
ENSMUSG00000024050
ENSMUSG00000016206
ENSMUSG00000038994
ENSMUSG00000038143
ENSMUSG00000023328
ENSMUSG00000033213
ENSMUSG00000017478
ENSMUSG00000041695
ENSMUSG00000059900
ENSMUSG00000086727
ENSMUSG00000032806
ENSMUSG00000028949
ENSMUSG00000034574
ENSMUSG00000020186
ENSMUSG00000037692
ENSMUSG00000018378
ENSMUSG00000029528
ENSMUSG00000060791
ENSMUSG00000109392
ENSMUSG00000061028
ENSMUSG00000059668
ENSMUSG00000037225
ENSMUSG00000039252
ENSMUSG00000069729
ENSMUSG00000032185
ENSMUSG00000034116
ENSMUSG00000030187
ENSMUSG00000037622
ENSMUSG00000023277
ENSMUSG00000044197
ENSMUSG00000002799
ENSMUSG00000026648
ENSMUSG00000024846
ENSMUSG00000027380
ENSMUSG00000021294
ENSMUSG00000034783
ENSMUSG00000011257
ENSMUSG00000078862
ENSMUSG00000019849
ENSMUSG00000041688
ENSMUSG00000033788
ENSMUSG00000036067
ENSMUSG00000005540
ENSMUSG00000051486
ENSMUSG00000034135
ENSMUSG00000039929
ENSMUSG00000046856
ENSMUSG00000032744
ENSMUSG00000071723
ENSMUSG00000032855
ENSMUSG00000026442
ENSMUSG00000062028
ENSMUSG00000029014
ENSMUSG00000025900
ENSMUSG00000098488
ENSMUSG00000061533
ENSMUSG00000009073
ENSMUSG00000031672
ENSMUSG00000035735
ENSMUSG00000024978
ENSMUSG00000030249
ENSMUSG00000055632
ENSMUSG00000021838
ENSMUSG00000039770
ENSMUSG00000048388
ENSMUSG00000027010
ENSMUSG00000029126
ENSMUSG00000051599
ENSMUSG00000030471
ENSMUSG00000040883
ENSMUSG00000034684
ENSMUSG00000041431
ENSMUSG00000038967
ENSMUSG00000032122
ENSMUSG00000020437
ENSMUSG00000042594
ENSMUSG00000056888
ENSMUSG00000028991
ENSMUSG00000028072
ENSMUSG00000045268
ENSMUSG00000039377
ENSMUSG00000002768
ENSMUSG00000075254
ENSMUSG00000025871
ENSMUSG00000056962
ENSMUSG00000045252
ENSMUSG00000037111
ENSMUSG00000028618
ENSMUSG00000026842
ENSMUSG00000031093
ENSMUSG00000020435
ENSMUSG00000001300
ENSMUSG00000043505
ENSMUSG00000039275
ENSMUSG00000031458
ENSMUSG00000022496
ENSMUSG00000052751
ENSMUSG00000058301
ENSMUSG00000031432
ENSMUSG00000032026
ENSMUSG00000028457
ENSMUSG00000037661
ENSMUSG00000024782
ENSMUSG00000032452
ENSMUSG00000020886
ENSMUSG00000049299
ENSMUSG00000038145
ENSMUSG00000021886
ENSMUSG00000048038
ENSMUSG00000044548
ENSMUSG00000035934
ENSMUSG00000030591
ENSMUSG00000042985
ENSMUSG00000024112
ENSMUSG00000047443
ENSMUSG00000030657
ENSMUSG00000030022
ENSMUSG00000040850
ENSMUSG00000037709
ENSMUSG00000078864
ENSMUSG00000024253
ENSMUSG00000024516
ENSMUSG00000050567
ENSMUSG00000043162
ENSMUSG00000033032
ENSMUSG00000060938
ENSMUSG00000003814
ENSMUSG00000027890
ENSMUSG00000031889
ENSMUSG00000035390
ENSMUSG00000020376
ENSMUSG00000111709
ENSMUSG00000020220
ENSMUSG00000024160
ENSMUSG00000005373
ENSMUSG00000033059
ENSMUSG00000038611
ENSMUSG00000027533
ENSMUSG00000034271
ENSMUSG00000001270
ENSMUSG00000064141
ENSMUSG00000045838
ENSMUSG00000066279
ENSMUSG00000056671
ENSMUSG00000052726
ENSMUSG00000069806
ENSMUSG00000045404
ENSMUSG00000019853
ENSMUSG00000048701
ENSMUSG00000064246
ENSMUSG00000048612
ENSMUSG00000051403
ENSMUSG00000022089
ENSMUSG00000031910
ENSMUSG00000043110
ENSMUSG00000041420
ENSMUSG00000034739
ENSMUSG00000036894
ENSMUSG00000030844
ENSMUSG00000031838
ENSMUSG00000034911
ENSMUSG00000025486
ENSMUSG00000044594
ENSMUSG00000055013
ENSMUSG00000000296
ENSMUSG00000067297
ENSMUSG00000058897
ENSMUSG00000078853
ENSMUSG00000038085
ENSMUSG00000028173
ENSMUSG00000020639
ENSMUSG00000041831
ENSMUSG00000030042
ENSMUSG00000050164
ENSMUSG00000031949
ENSMUSG00000003420
ENSMUSG00000028410
ENSMUSG00000028359
ENSMUSG00000003199
ENSMUSG00000027523
ENSMUSG00000038121
ENSMUSG00000039656
ENSMUSG00000028133
ENSMUSG00000037813
ENSMUSG00000063060
ENSMUSG00000056531
ENSMUSG00000020695
ENSMUSG00000006216
ENSMUSG00000040747
ENSMUSG00000048218
ENSMUSG00000040537
ENSMUSG00000026544
ENSMUSG00000039496
ENSMUSG00000022434
ENSMUSG00000029272
ENSMUSG00000009035
ENSMUSG00000021464
ENSMUSG00000026536
ENSMUSG00000034731
ENSMUSG00000025917
ENSMUSG00000063296
ENSMUSG00000005470
ENSMUSG00000018339
ENSMUSG00000022129
ENSMUSG00000046916
ENSMUSG00000051111
ENSMUSG00000004393
ENSMUSG00000003484
ENSMUSG00000020721
ENSMUSG00000021418
ENSMUSG00000045667
ENSMUSG00000006642
ENSMUSG00000040481
ENSMUSG00000020154
ENSMUSG00000032035
ENSMUSG00000072845
ENSMUSG00000025571
ENSMUSG00000095648
ENSMUSG00000047246
ENSMUSG00000045775
ENSMUSG00000038055
ENSMUSG00000060568
ENSMUSG00000032246
ENSMUSG00000015027
ENSMUSG00000000278
ENSMUSG00000026117
ENSMUSG00000000531
ENSMUSG00000054942
ENSMUSG00000024347
ENSMUSG00000022489
ENSMUSG00000026986
ENSMUSG00000058290
ENSMUSG00000031608
ENSMUSG00000020834
ENSMUSG00000049608
ENSMUSG00000005262
ENSMUSG00000056220
ENSMUSG00000098557
ENSMUSG00000033257
ENSMUSG00000003233
ENSMUSG00000022336
ENSMUSG00000027165
ENSMUSG00000091243
ENSMUSG00000017418
ENSMUSG00000032712
ENSMUSG00000045128
ENSMUSG00000049038
ENSMUSG00000026114
ENSMUSG00000015652
ENSMUSG00000024556
ENSMUSG00000028599
ENSMUSG00000056174
ENSMUSG00000017286
ENSMUSG00000058317
ENSMUSG00000037818
ENSMUSG00000058975
ENSMUSG00000067629
ENSMUSG00000031530
ENSMUSG00000034295
ENSMUSG00000025092
ENSMUSG00000038648
ENSMUSG00000034623
ENSMUSG00000060981
ENSMUSG00000027678
ENSMUSG00000033350
ENSMUSG00000043300
ENSMUSG00000017428
ENSMUSG00000026116
ENSMUSG00000051043
ENSMUSG00000073700
ENSMUSG00000051439
ENSMUSG00000052906
ENSMUSG00000024533
ENSMUSG00000075528
ENSMUSG00000024736
ENSMUSG00000038299
ENSMUSG00000040690
ENSMUSG00000019189
ENSMUSG00000039004
ENSMUSG00000026923
ENSMUSG00000056692
ENSMUSG00000024642
ENSMUSG00000039385
ENSMUSG00000021994
ENSMUSG00000034449
ENSMUSG00000029915
ENSMUSG00000015659
ENSMUSG00000047842
ENSMUSG00000028015
ENSMUSG00000078716
ENSMUSG00000028622
ENSMUSG00000021715
ENSMUSG00000020485
ENSMUSG00000038836
ENSMUSG00000032383
ENSMUSG00000032058
ENSMUSG00000035203
ENSMUSG00000035148
ENSMUSG00000020283
ENSMUSG00000025170
ENSMUSG00000031078
ENSMUSG00000009549
ENSMUSG00000033450
ENSMUSG00000040424
ENSMUSG00000033126
ENSMUSG00000045092
ENSMUSG00000031513
ENSMUSG00000071856
ENSMUSG00000091971
ENSMUSG00000032690
ENSMUSG00000053536
ENSMUSG00000026321
ENSMUSG00000039218
ENSMUSG00000027613
ENSMUSG00000033644
ENSMUSG00000023952
ENSMUSG00000094626
ENSMUSG00000025229
ENSMUSG00000028433
ENSMUSG00000048967
ENSMUSG00000020864
ENSMUSG00000033467
ENSMUSG00000051786
ENSMUSG00000048240
ENSMUSG00000042590
ENSMUSG00000022568
ENSMUSG00000024534
ENSMUSG00000024048
ENSMUSG00000048865
ENSMUSG00000005949
ENSMUSG00000034459
ENSMUSG00000036026
ENSMUSG00000028636
ENSMUSG00000015087
ENSMUSG00000039153
ENSMUSG00000022148
ENSMUSG00000026353
ENSMUSG00000043542
ENSMUSG00000038644
ENSMUSG00000040485
ENSMUSG00000075595
ENSMUSG00000017132
ENSMUSG00000063450
ENSMUSG00000051243
ENSMUSG00000029505
ENSMUSG00000030533
ENSMUSG00000055485
ENSMUSG00000026921
ENSMUSG00000044617
ENSMUSG00000067149
ENSMUSG00000026342
ENSMUSG00000049775
ENSMUSG00000059714
ENSMUSG00000041797
ENSMUSG00000035441
ENSMUSG00000025880
ENSMUSG00000079484
ENSMUSG00000091694
ENSMUSG00000019132
ENSMUSG00000013418
ENSMUSG00000035168
ENSMUSG00000031284
ENSMUSG00000025515
ENSMUSG00000078676
ENSMUSG00000030732
ENSMUSG00000032725
ENSMUSG00000064264
ENSMUSG00000047205
ENSMUSG00000026784
ENSMUSG00000090877
ENSMUSG00000056296
ENSMUSG00000014303
ENSMUSG00000057098
ENSMUSG00000030760
ENSMUSG00000028139
ENSMUSG00000030609
ENSMUSG00000045679
ENSMUSG00000004568
ENSMUSG00000031628
ENSMUSG00000022426
ENSMUSG00000021285
ENSMUSG00000045934
ENSMUSG00000032637
ENSMUSG00000042515
ENSMUSG00000049551
ENSMUSG00000026348
ENSMUSG00000051790
ENSMUSG00000021974
ENSMUSG00000024826
ENSMUSG00000037034
ENSMUSG00000051817
ENSMUSG00000046324
ENSMUSG00000057719
ENSMUSG00000007880
ENSMUSG00000030876
ENSMUSG00000059336
ENSMUSG00000063931
ENSMUSG00000118664
ENSMUSG00000027935
ENSMUSG00000021701
ENSMUSG00000019235
ENSMUSG00000074657
ENSMUSG00000024247
ENSMUSG00000060038
ENSMUSG00000041164
ENSMUSG00000024622
ENSMUSG00000020810
ENSMUSG00000038013
ENSMUSG00000038022
ENSMUSG00000039105
ENSMUSG00000020566
ENSMUSG00000040009
ENSMUSG00000026600
ENSMUSG00000028982
ENSMUSG00000040297
ENSMUSG00000005656
ENSMUSG00000032320
ENSMUSG00000070287
ENSMUSG00000018554
ENSMUSG00000028576
ENSMUSG00000033595
ENSMUSG00000059201
ENSMUSG00000031987
ENSMUSG00000031958
ENSMUSG00000060227
ENSMUSG00000019920
ENSMUSG00000030960
ENSMUSG00000013736
ENSMUSG00000033068
ENSMUSG00000074896
ENSMUSG00000010044
ENSMUSG00000028859
ENSMUSG00000049892
ENSMUSG00000028820
ENSMUSG00000021596
ENSMUSG00000078683
ENSMUSG00000074102
ENSMUSG00000056185
ENSMUSG00000069830
ENSMUSG00000030117
ENSMUSG00000029804
ENSMUSG00000028150
ENSMUSG00000020372
ENSMUSG00000078942
ENSMUSG00000021255
ENSMUSG00000020821
ENSMUSG00000021226
ENSMUSG00000015053
ENSMUSG00000018604
ENSMUSG00000044827
ENSMUSG00000061436
ENSMUSG00000037544
ENSMUSG00000073155
ENSMUSG00000031563
ENSMUSG00000062519
ENSMUSG00000029462
ENSMUSG00000025224
ENSMUSG00000043719
ENSMUSG00000031785
ENSMUSG00000043311
ENSMUSG00000051037
ENSMUSG00000060376
ENSMUSG00000042532
ENSMUSG00000019577
ENSMUSG00000047098
ENSMUSG00000038623
ENSMUSG00000057054
ENSMUSG00000005417
ENSMUSG00000079465
ENSMUSG00000038451
ENSMUSG00000029217
ENSMUSG00000026664
ENSMUSG00000059873
ENSMUSG00000020326
ENSMUSG00000041161
ENSMUSG00000034117
ENSMUSG00000009535
ENSMUSG00000024076
ENSMUSG00000042379
ENSMUSG00000020641
ENSMUSG00000029047
ENSMUSG00000064061
ENSMUSG00000027430
ENSMUSG00000047586
ENSMUSG00000026827
ENSMUSG00000001150
ENSMUSG00000028048
ENSMUSG00000027381
ENSMUSG00000033762
ENSMUSG00000052105
ENSMUSG00000046991
ENSMUSG00000048546
ENSMUSG00000045598
ENSMUSG00000045671
ENSMUSG00000029752
ENSMUSG00000052477
ENSMUSG00000027546
ENSMUSG00000116138
ENSMUSG00000010095
ENSMUSG00000024776
ENSMUSG00000023909
ENSMUSG00000021819
ENSMUSG00000064357
ENSMUSG00000033855
ENSMUSG00000037003
ENSMUSG00000044707
ENSMUSG00000055546
ENSMUSG00000056724
ENSMUSG00000016200
ENSMUSG00000079419
ENSMUSG00000039713
ENSMUSG00000045333
ENSMUSG00000026062
ENSMUSG00000054723
ENSMUSG00000019917
ENSMUSG00000048644
ENSMUSG00000028108
ENSMUSG00000058833
ENSMUSG00000039768
ENSMUSG00000048351
ENSMUSG00000048402
ENSMUSG00000087408
ENSMUSG00000021484
ENSMUSG00000024969
ENSMUSG00000006850
ENSMUSG00000042772
ENSMUSG00000059316
ENSMUSG00000025584
ENSMUSG00000040197
ENSMUSG00000031833
ENSMUSG00000052336
ENSMUSG00000055675
ENSMUSG00000043372
ENSMUSG00000026269
ENSMUSG00000001323
ENSMUSG00000040270
ENSMUSG00000035314
ENSMUSG00000038991
ENSMUSG00000047284
ENSMUSG00000005220
ENSMUSG00000031299
ENSMUSG00000026640
ENSMUSG00000033581
ENSMUSG00000061143
ENSMUSG00000033478
ENSMUSG00000023883
ENSMUSG00000013707
ENSMUSG00000071540
ENSMUSG00000063410
ENSMUSG00000096596
ENSMUSG00000054320
ENSMUSG00000069601
ENSMUSG00000042625
ENSMUSG00000021260
ENSMUSG00000022696
ENSMUSG00000035004
ENSMUSG00000020564
ENSMUSG00000022000
ENSMUSG00000031023
ENSMUSG00000075297
ENSMUSG00000021208
ENSMUSG00000056820
ENSMUSG00000084883
ENSMUSG00000094728
ENSMUSG00000055866
ENSMUSG00000034379
ENSMUSG00000003154
ENSMUSG00000029614
ENSMUSG00000038886
ENSMUSG00000020737
ENSMUSG00000027544
ENSMUSG00000031971
ENSMUSG00000001376
ENSMUSG00000025337
ENSMUSG00000028249
ENSMUSG00000048349
ENSMUSG00000049866
ENSMUSG00000015085
ENSMUSG00000078921
ENSMUSG00000057722
ENSMUSG00000030699
ENSMUSG00000030788
ENSMUSG00000002496
ENSMUSG00000027006
ENSMUSG00000037190
ENSMUSG00000028857
ENSMUSG00000017724
ENSMUSG00000024754
ENSMUSG00000068227
ENSMUSG00000023262
ENSMUSG00000017737
ENSMUSG00000049287
ENSMUSG00000004667
ENSMUSG00000105340
ENSMUSG00000027200
ENSMUSG00000032393
ENSMUSG00000025959
ENSMUSG00000027401
ENSMUSG00000028970
ENSMUSG00000026349
ENSMUSG00000031060
ENSMUSG00000049504
ENSMUSG00000061411
ENSMUSG00000028613
ENSMUSG00000057751
ENSMUSG00000026208
ENSMUSG00000041936
ENSMUSG00000032194
ENSMUSG00000052821
ENSMUSG00000034377
ENSMUSG00000000149
ENSMUSG00000031875
ENSMUSG00000066838
ENSMUSG00000073982
ENSMUSG00000003062
ENSMUSG00000047721
ENSMUSG00000029149
ENSMUSG00000032657
ENSMUSG00000028525
ENSMUSG00000046694
ENSMUSG00000032816
ENSMUSG00000071847
ENSMUSG00000044068
ENSMUSG00000028458
ENSMUSG00000091275
ENSMUSG00000022106
ENSMUSG00000029484
ENSMUSG00000003948
ENSMUSG00000054277
ENSMUSG00000043733
ENSMUSG00000026943
ENSMUSG00000078515
ENSMUSG00000015568
ENSMUSG00000054199
ENSMUSG00000039007
ENSMUSG00000041954
ENSMUSG00000010066
ENSMUSG00000025241
ENSMUSG00000042607
ENSMUSG00000022295
ENSMUSG00000059409
ENSMUSG00000038195
ENSMUSG00000045551
ENSMUSG00000031065
ENSMUSG00000040370
ENSMUSG00000063838
ENSMUSG00000050010
ENSMUSG00000020648
ENSMUSG00000021665
ENSMUSG00000000184
ENSMUSG00000045193
ENSMUSG00000001988
ENSMUSG00000029233
ENSMUSG00000070544
ENSMUSG00000040212
ENSMUSG00000029699
ENSMUSG00000030201
ENSMUSG00000036752
ENSMUSG00000033170
ENSMUSG00000027488
ENSMUSG00000080316
ENSMUSG00000024480
ENSMUSG00000044461
ENSMUSG00000030287
ENSMUSG00000026384
ENSMUSG00000034987
ENSMUSG00000021065
ENSMUSG00000015575
ENSMUSG00000040054
ENSMUSG00000029082
ENSMUSG00000054146
ENSMUSG00000062960
ENSMUSG00000028992
ENSMUSG00000026098
ENSMUSG00000036777
ENSMUSG00000032311
ENSMUSG00000032119
ENSMUSG00000033256
ENSMUSG00000026014
ENSMUSG00000017009
ENSMUSG00000011179
ENSMUSG00000017692
ENSMUSG00000050821
ENSMUSG00000008461
ENSMUSG00000061388
ENSMUSG00000032501
ENSMUSG00000037408
ENSMUSG00000048502
ENSMUSG00000041037
ENSMUSG00000047515
ENSMUSG00000030102
ENSMUSG00000055333
ENSMUSG00000025264
ENSMUSG00000026341
ENSMUSG00000004707
ENSMUSG00000024560
ENSMUSG00000029050
ENSMUSG00000044813
ENSMUSG00000026249
ENSMUSG00000020441
ENSMUSG00000031862
ENSMUSG00000054958
ENSMUSG00000015843
ENSMUSG00000024042
ENSMUSG00000058831
ENSMUSG00000030662
ENSMUSG00000031174
ENSMUSG00000051375
ENSMUSG00000025287
ENSMUSG00000042138
ENSMUSG00000049489
ENSMUSG00000047414
ENSMUSG00000073601
ENSMUSG00000048058
ENSMUSG00000040260
ENSMUSG00000020253
ENSMUSG00000046010
ENSMUSG00000035900
ENSMUSG00000020728
ENSMUSG00000031295
ENSMUSG00000074968
ENSMUSG00000034898
ENSMUSG00000073016
ENSMUSG00000034686
ENSMUSG00000074582
ENSMUSG00000020900
ENSMUSG00000020183
ENSMUSG00000031858
ENSMUSG00000071076
ENSMUSG00000026163
ENSMUSG00000031226
ENSMUSG00000019487
ENSMUSG00000041073
ENSMUSG00000051586
ENSMUSG00000026211
ENSMUSG00000067586
ENSMUSG00000030410
ENSMUSG00000055371
ENSMUSG00000019872
ENSMUSG00000057672
ENSMUSG00000031380
ENSMUSG00000063952
ENSMUSG00000004032
ENSMUSG00000102697
ENSMUSG00000032740
ENSMUSG00000050106
ENSMUSG00000035877
ENSMUSG00000037490
ENSMUSG00000026426
ENSMUSG00000032786
ENSMUSG00000046207
ENSMUSG00000037519
ENSMUSG00000042719
ENSMUSG00000061535
ENSMUSG00000030733
ENSMUSG00000027288
ENSMUSG00000045827
ENSMUSG00000024835
ENSMUSG00000046598
ENSMUSG00000037129
ENSMUSG00000022587
ENSMUSG00000037072
ENSMUSG00000024548
ENSMUSG00000007097
ENSMUSG00000064289
ENSMUSG00000053119
ENSMUSG00000026127
ENSMUSG00000024498
ENSMUSG00000028073
ENSMUSG00000040797
ENSMUSG00000041453
ENSMUSG00000074649
ENSMUSG00000055945
ENSMUSG00000033209
ENSMUSG00000050069
ENSMUSG00000022185
ENSMUSG00000035692
[truncated: 15,369 more rows]
